# Supplementary material for: High-risk screening of late-onset Pompe disease: A different early portrait in China
Source: Front Neurol. 2022 Sep 27;13:965207. doi: 10.3389/fneur.2022.965207 (PMC9553204; doi:10.3389/fneur.2022.965207)
Supplement: Supplementary file 1 [file Table_1.XLSX]

## Sheet: Suppl Tab 1
Supplementary Table 1 Summary of all 26 individuals with decreased DBS activity of GAA
No.	Test No.	Age (y)	Gender	CK/ UNL	Muscle weakness	Respiratory insufficiency	GAA activity (μmol/L/h)	GAA Allele1	GAA Allele2	G576S	E689K	Final diagnosis
7	PE2000140908	51	M	<1.5	Y	N	0.18	R190G	P361L	/	/	LOPD
24	PE2000140350	13	M	3.73529	Y	N	1.39	/	/	Het	Hom	Unknown, PS
40	PE2000082247	43	F	<1.5	Y	Y	0.19	W746C	W746C	Hom	Hom	LOPD, PS
43	PE2000204975	28	F	<1.5	Y	N	0.59	/	/	Het	Het	Unknown, PS carrier
50	PE2000082066	44	F	<1.5	Y	Y	0.19	W746C	W746C	Hom	Hom	LOPD, PS
88	PE2000257038	36	F	<1.5	Y	N	1.43	/	/	Het	Het	MFM, PS carrier
101	PE2000257320	64	M	1.5	N	N	1.37	/	/	/	/	Statin-induced myopathy
120	PE2000257309	33	F	11.8391	N	N	1.46	/	/	/	/	HyperCKemia with unkown reason
126	PE2000258354	39	M	1.61935	Y	Y	0.5	M318K	M318K	/	/	LOPD
138	PE2000258548	43	F	2.8908	N	N	0.61	/	/	Hom	Hom	HyperCKemia with unkown reason, PS
147	PE2000257007	23	F	<1.5	Y	N	0.86	/	/	Het	Het	Unknown, PS carrier
151	PE2000257548	31	M	1.68966	N	N	1.26	/	/	/	/	HyperCKemia with unkown reason
164	PE2000257025	58	M	<1.5	Y	N	1.14	P640P	/	Het	Het	Amyotrophic lateral sclerosis, PS carrier
166	PE2000258026	62	F	<1.5	Y	N	1.16	/	/	/	/	Paraneoplastic syndrome
170	PE2000258106	15	M	<1.5	Y	N	1.25	/	/	/	/	Unknown
196	PE2000082052	33	F	3.87097	Y	Y	0.19	W746C	N675del	Het	Het	LOPD, PS Carrier
238	PE2000257419	72	F	<1.5	Y	N	1.25	/	/	Het	Het	Amyotrophic lateral sclerosis, PS carrier
287	PE2000258323	28	M	9.31609	Y	N	1.42	V544M	/	Hom	Hom	Spinal muscular atrophy type 3, PS
301	PE2000257010	73	M	<1.5	Y	N	0.87	/	/	Hom	Hom	Peripheral neuropathy, PS
377	PE2000258704	41	F	2.14	Y	N	0.9	/	/	/	/	FSHD
380	PE2000258622	38	F	2.66429	Y	Y	0.49	W746C	R600H	Het	Het	LOPD, PS Carrier
390	PE2100142294	12	F	<1.5	Y	N	0.84	S251_S254delinsLLPL	/	Het	Het	Unknown, PS carrier
453	PE2100069431	48	M	1.5	Y	Y	0.41	M318K	M318K	/	/	LOPD
457	PE2000258661	25	F	<1.5	Y	N	1.4	/	/	Hom	Hom	FSHD, PS
498	PE2000257559	29	F	1.695	Y	Y	0.46	W746C	E888*	Het	Het	LOPD, PS Carrier
533	PE2100069312	39	F	<1.5	Y	N	1.19	/	/	/	/	Unknown
CK, creatine kinase; F, female; FSHD, facioscapulohumeral dystrophy; LOPD, late-onset Pompe disease; M, male; MFM, myofibrillar myopathy; PS, pseudodeficiency; UNL, upper normal limit. LOPD patients are highlighted.
